# Supplementary material for: Promiscuous RNA Binding Ensures Effective Encapsidation of APOBEC3 Proteins by HIV-1
Source: PLoS Pathog. 2015 Jan 15;11(1):e1004609. doi: 10.1371/journal.ppat.1004609 (PMC4295846; doi:10.1371/journal.ppat.1004609)
Supplement: S1 Table — (XLSX) [file ppat.1004609.s007.xlsx]

## Sheet: Sheet1
	Table S1: Percentage of reads aligning to specific regions of the human genome
							Samples
	Segment_Type	T7-GFP *	T7-GFP **	GFP *	GFP **	T7-A3G *	T7-A3G **	GFP-A3G *	GFP-A3G **	T7-A3F *	T7-A3F **	GFP-A3F *	GFP-A3F **
	3UTR	6.47	6.22	7.23	6.59	15.53	9.22	21.41	13.27	10.34	8.29	9.95	11.2
	5UTR	0.54	0.64	0.45	0.47	0.79	0.67	1.06	1.35	0.56	0.55	0.45	0.97
	ORF	7.71	9.62	8.29	8.02	15.22	12.87	29.27	27.42	9.74	8.63	10.11	16.84
	intergenic***	15.98	13.62	13.92	13.14	11.69	12.59	10.84	11.14	13.62	13.05	12.84	12.74
	intron***	58.74	62.3	60.7	63.49	46.02	54.63	26.69	37.72	54.37	56.72	58.67	50.4
	ncRNA	6.42	4.12	5.57	4.9	7.62	6.77	7.27	6.11	7.57	9.38	4.64	4.49
	telomerase	0.08	0.07	0.12	0.08	0.07	0.08	0.06	0.06	0.09	0.1	0.08	0.07
	undefined	0	0.01	0	0.01	0	0.01	0	0	0	0.01	0.01	0
	* replicate 1
	**replicate 2
	*** The percentage of reads aligning to these regions was high, which may be due to genomic DNA contamination or possible misannotation of the genome
