# Supplementary material for: Promiscuous RNA Binding Ensures Effective Encapsidation of APOBEC3 Proteins by HIV-1
Source: PLoS Pathog. 2015 Jan 15;11(1):e1004609. doi: 10.1371/journal.ppat.1004609 (PMC4295846; doi:10.1371/journal.ppat.1004609)
Supplement: S2 Table — (XLSX) [file ppat.1004609.s008.xlsx]

## Sheet: Sheet1
	Table S2: Percentage of reads that aligned to non-coding RNAs
							Samples
	non-coding RNAs	T7-GFP *	T7-GFP **	GFP *	GFP **	T7-A3G *	T7-A3G **	GFP-A3G *	GFP-A3G **	T7-A3F *	T7-A3F **	GFP-A3F *	GFP-A3F **
	7SK	0.0751949	0.118882	0.124567	0.186862	0.117429	0.182555	0.188118	0.167012	0.0926232	0.239475	0.133341	0.116578
	7SL	0.0703436	0.14039	0.131526	0.144776	0.421036	0.254535	0.868047	1.53125	0.0827941	0.0827417	0.148135	0.255804
	5S	0.937753	0.63109	0.43146	1.48901	0.164447	2.60935	0.300491	0.314779	0.534421	2.06034	0.209233	0.520458
	18S	5.86181	7.57679	4.80174	6.99892	1.66759	5.17456	1.85451	3.35091	2.59391	4.72092	1.62641	4.31478
	28S	3.16061	5.47235	3.58738	4.96953	1.28325	3.39314	1.49712	4.25805	3.27982	3.50113	1.19084	4.23313
	total Y RNAs	0.194536	0.0140834	0.190678	0.0622875	3.94217	0.353059	2.53195	0.700904	1.19039	0.300615	0.320863	0.0153586
	total U RNAs	1.18711	0.571084	1.4273	1.37201	2.82255	1.60733	1.81113	0.977029	2.27034	2.88529	1.7244	0.722984
	total tRNAs	2.23062	0.494614	0.963131	0.29797	0.290963	0.65026	0.160025	0.387897	2.36141	1.64581	0.387341	0.954926
	* replicate 1
	**replicate 2
